# Supplementary material for: Poor Immunogenicity, Not Vaccine Strain Egg Adaptation, May Explain the Low H3N2 Influenza Vaccine Effectiveness in 2012–2013
Source: Clin Infect Dis. 2018 Feb 20;67(3):327–33. doi: 10.1093/cid/ciy097 (PMC6051447; doi:10.1093/cid/ciy097)
Supplement: Supplemental Table S1 [file ciy097_suppl_supplemental_table_s1.xlsx]

## Sheet: HA_2012-13.vacc.metadata.txt
Supplemental Table 1. GenBank ID and metadata for isolates from the A/H3N2 2012-13 influenza season with vaccination status of the infected individual.
GenBank ID	Location/Year/Month/Day	Vaccination status
CY171279	Chicago/2012/12/19	Vaccinated
CY168111	Boston/2013/01/11	Unvaccinated
CY171143	Chicago/2012/12/07	Unvaccinated
CY169607	Boston/2013/01/05	Vaccinated
CY169551	Boston/2013/01/04	Unvaccinated
CY170543	Santa Clara/2013/01/02	Vaccinated
CY168759	Boston/2012/12/24	Unvaccinated
KR611308	Wisconsin/2013/02/01	Vaccinated
CY170735	Santa Clara/2013/01/12	Unvaccinated
CY171735	Chicago/2013/01/25	Unvaccinated
CY171207	Chicago/2012/12/15	Unvaccinated
KT734954	Wisconsin/2013/01/15	Unvaccinated
CY167804	Boston/2013/01/01	Vaccinated
CY168799	Boston/2012/12/24	Unvaccinated
KR611252	Wisconsin/2013/01/01	Unvaccinated
KT734945	Wisconsin/2013/02/11	Unvaccinated
CY170247	Boston/2013/01/07	Vaccinated
CY170799	Santa Clara/2013/02/02	Unvaccinated
CY167967	Boston/2012/12/28	Vaccinated
CY170023	Boston/2013/02/10	Vaccinated
KT844410	Texas/2013/01/19	Vaccinated
CY171727	Chicago/2013/01/23	Vaccinated
KR611310	Wisconsin/2013/02/01	Vaccinated
KT844423	Texas/2013/01/03	Unvaccinated
KR611277	Wisconsin/2013/02/01	Unvaccinated
KR611284	Wisconsin/2012/12/01	Vaccinated
KR611296	Wisconsin/2013/01/01	Vaccinated
KR611260	Wisconsin/2013/01/01	Unvaccinated
CY169623	Boston/2013/01/05	Vaccinated
CY169767	Boston/2013/01/13	Vaccinated
CY171095	Chicago/2012/12/02	Vaccinated
CY170167	Boston/2012/12/24	Vaccinated
CY169343	Boston/2013/01/01	Vaccinated
KT734896	Michigan/2013/01/28	Unvaccinated
CY168207	Boston/2013/01/18	Vaccinated
CY170279	Boston/2013/01/10	Unvaccinated
CY168183	Boston/2013/01/15	Vaccinated
CY171175	Chicago/2012/12/13	Unvaccinated
CY170271	Boston/2013/01/09	Vaccinated
CY169439	Boston/2013/01/02	Vaccinated
CY168975	Boston/2012/12/27	Unvaccinated
CY169295	Boston/2012/12/31	Unvaccinated
KT844403	Texas/2013/01/18	Vaccinated
CY168583	Boston/2012/12/20	Unvaccinated
AKJ80281	Wisconsin/2013/01/01	Unvaccinated
CY169271	Boston/2012/12/31	Vaccinated
CY169407	Boston/2013/01/02	Vaccinated
CY168335	Boston/2013/01/18	Vaccinated
CY169215	Boston/2012/12/30	Vaccinated
CY168951	Boston/2012/12/26	Unvaccinated
CY169111	Boston/2012/12/28	Unvaccinated
KR611250	Wisconsin/2013/01/01	Unvaccinated
CY171103	Chicago/2012/12/02	Unvaccinated
KT734929	Washington/2013_only	Unvaccinated
CY170599	Santa Clara/2013/01/20	Unvaccinated
CY169471	Boston/2013/01/03	Vaccinated
CY169663	Boston/2013/01/06	Unvaccinated
CY168751	Boston/2012/12/24	Vaccinated
CY168647	Boston/2012/12/21	Vaccinated
CY168551	Boston/2012/12/20	Vaccinated
CY171215	Chicago/2012/12/17	Unvaccinated
CY170439	Boston/2013/02/20	Vaccinated
CY170191	Boston/2012/12/31	Unvaccinated
KR611262	Wisconsin/2013/01/01	Unvaccinated
CY168743	Boston/2012/12/23	Vaccinated
CY169847	Boston/2013/01/21	Vaccinated
AKJ80264	Wisconsin/2012/12/01	Unvaccinated
CY168527	Boston/2012/12/19	Vaccinated
AKJ80316	Wisconsin/2013/01/01	Vaccinated
CY170959	Santa Clara/2013/01/10	Vaccinated
AKJ80283	Wisconsin/2013/01/01	Unvaccinated
CY169455	Boston/2013/01/02	Vaccinated
KR611275	Wisconsin/2013/02/01	Unvaccinated
CY171431	Chicago/2012/12/28	Vaccinated
CY168855	Boston/2012/12/25	Vaccinated
CY169255	Boston/2012/12/31	Unvaccinated
CY168999	Boston/2012/12/27	Vaccinated
CY170175	Boston/2012/12/27	Unvaccinated
CY170015	Boston/2013/02/07	Vaccinated
KT734894	Michigan/2013/01/24	Vaccinated
CY169511	Boston/2013/01/03	Vaccinated
CY170407	Boston/2013/02/01	Unvaccinated
CY170143	Boston/2012/12/18	Unvaccinated
CY170559	Santa Clara/2013/01/23	Unvaccinated
CY170895	Santa Clara/2013/02/04	Unvaccinated
CY171463	Chicago/2012/12/28	Vaccinated
CY169335	Boston/2013/01/01	Vaccinated
CY169671	Boston/2013/01/06	Vaccinated
KR611292	Wisconsin/2013/01/01	Vaccinated
CY168663	Boston/2012/12/22	Vaccinated
KT844405	Texas/2013/01/18	Vaccinated
CY168375	Boston/2013/01/22	Vaccinated
CY168399	Boston/2013/01/23	Unvaccinated
CY168439	Boston/2012/12/19	Vaccinated
KR611286	Wisconsin/2012/12/01	Vaccinated
AKJ80275	Wisconsin/2013/01/01	Unvaccinated
KT734899	Michigan/2013/01/12	Vaccinated
CY168135	Boston/2013/01/12	Vaccinated
AKJ80288	Wisconsin/2013/02/01	Unvaccinated
CY168895	Boston/2012/12/26	Unvaccinated
CY170615	Santa Clara/2013/01/29	Unvaccinated
CY168463	Boston/2013/02/01	Vaccinated
CY169583	Boston/2013/01/05	Unvaccinated
CY168167	Boston/2013/01/14	Vaccinated
CY169319	Boston/2012/12/31	Unvaccinated
CY169503	Boston/2013/01/03	Vaccinated
KT844398	Texas/2013/01/19	Unvaccinated
CY169175	Boston/2012/12/29	Vaccinated
CY168639	Boston/2012/12/22	Vaccinated
CY168383	Boston/2013/01/23	Unvaccinated
CY171511	Chicago/2012/12/29	Unvaccinated
CY170383	Boston/2013/01/25	Unvaccinated
CY170263	Boston/2013/01/08	Unvaccinated
CY168727	Boston/2012/12/23	Vaccinated
CY170215	Boston/2013/01/02	Unvaccinated
CY171407	Chicago/2012/12/27	Vaccinated
CY171615	Chicago/2013/01/02	Vaccinated
CY171447	Chicago/2012/12/28	Unvaccinated
CY170319	Boston/2013/01/16	Unvaccinated
CY171303	Chicago/2012/12/24	Vaccinated
CY170071	Boston/2013/03/14	Vaccinated
CY169991	Boston/2013/02/05	Vaccinated
CY171711	Chicago/2013/01/16	Vaccinated
KR611278	Wisconsin/2013/02/01	Unvaccinated
KT734915	Wisconsin/2013/02/08	Unvaccinated
CY169759	Boston/2013/01/13	Vaccinated
CY170831	Santa Clara/2013/01/25	Vaccinated
KR611280	Wisconsin/2013/02/01	Unvaccinated
CY168703	Boston/2012/12/23	Vaccinated
KT734907	Wisconsin/2013/03/04	Vaccinated
CY169935	Boston/2013/01/28	Vaccinated
CY170471	Santa Clara/2013/01/30	Vaccinated
CY170815	Santa Clara/2012/12/23	Unvaccinated
KT734935	Wisconsin/2013/02/04	Unvaccinated
CY169127	Boston/2012/12/28	Vaccinated
CY169879	Boston/2013/01/23	Vaccinated
CY168239	Boston/2013/02/01	Unvaccinated
KR611246	Wisconsin/2012/12/01	Unvaccinated
AKJ80319	Wisconsin/2013/02/01	Vaccinated
CY171183	Chicago/2012/12/13	Unvaccinated
CY167820	Boston/2013/01/19	Vaccinated
CY169575	Boston/2013/01/05	Unvaccinated
CY169919	Boston/2013/01/24	Vaccinated
CY168983	Boston/2012/12/27	Unvaccinated
CY168575	Boston/2012/12/20	Vaccinated
CY169911	Boston/2013/01/24	Vaccinated
CY168191	Boston/2013/01/15	Vaccinated
AKJ80261	Wisconsin/2012/12/01	Unvaccinated
CY170159	Boston/2012/12/21	Unvaccinated
KR611294	Wisconsin/2013/01/01	Vaccinated
CY169799	Boston/2013/01/17	Vaccinated
CY167927	Boston/2012/12/19	Vaccinated
CY169239	Boston/2012/12/31	Unvaccinated
KR611298	Wisconsin/2013/01/01	Vaccinated
KR611312	Wisconsin/2013/02/01	Vaccinated
CY167919	Boston/2012/12/18	Unvaccinated
KR611305	Wisconsin/2013/02/01	Vaccinated
CY168455	Boston/2013/02/04	Vaccinated
AKJ80297	Wisconsin/2013/03/01	Unvaccinated
CY168671	Boston/2012/12/22	Vaccinated
CY169399	Boston/2013/01/02	Vaccinated
CY169719	Boston/2013/01/10	Unvaccinated
CY171167	Chicago/2012/12/07	Unvaccinated
CY169151	Boston/2012/12/29	Vaccinated
CY169695	Boston/2013/01/07	Vaccinated
CY169351	Boston/2013/01/01	Unvaccinated
CY168351	Boston/2013/01/19	Unvaccinated
CY168327	Boston/2013/01/13	Vaccinated
CY168287	Boston/2013/02/15	Vaccinated
CY170287	Boston/2013/01/14	Vaccinated
CY169463	Boston/2013/01/03	Vaccinated
CY169567	Boston/2013/01/04	Unvaccinated
CY167887	Boston/2012/10/26	Unvaccinated
CY169327	Boston/2013/01/01	Vaccinated
KR611282	Wisconsin/2012/12/01	Vaccinated
CY171055	Chicago/2012/11/12	Unvaccinated
CY169679	Boston/2013/01/06	Vaccinated
CY171271	Chicago/2012/12/18	Unvaccinated
CY169959	Boston/2013/02/01	Unvaccinated
CY168607	Boston/2012/12/21	Unvaccinated
CY169071	Boston/2012/12/28	Vaccinated
CY170239	Boston/2013/01/07	Vaccinated
CY170127	Boston/2012/12/17	Unvaccinated
CY169447	Boston/2013/01/03	Vaccinated
CY170503	Santa Clara/2013/01/23	Vaccinated
CY170367	Boston/2013/01/22	Unvaccinated
CY169895	Boston/2013/01/23	Vaccinated
KT734914	Wisconsin/2012/12/20	Vaccinated
KT734919	Washington/2013_only	Unvaccinated
CY168143	Boston/2013/01/12	Unvaccinated
CY170375	Boston/2013/01/24	Unvaccinated
CY168151	Boston/2013/01/13	Vaccinated
CY170111	Boston/2012/12/12	Unvaccinated
CY167991	Boston/2012/12/29	Vaccinated
KT734926	Washington/2013_only	Unvaccinated
CY169223	Boston/2012/12/30	Unvaccinated
CY169775	Boston/2013/01/14	Unvaccinated
KT734944	Wisconsin/2013/01/14	Unvaccinated
CY169007	Boston/2012/12/27	Vaccinated
CY171039	Santa Clara/2013/01/14	Unvaccinated
CY169527	Boston/2013/01/03	Vaccinated
CY168159	Boston/2013/01/13	Unvaccinated
CY169063	Boston/2012/12/28	Vaccinated
KT734932	Washington/2013_only	Vaccinated
CY169135	Boston/2012/12/28	Unvaccinated
KR611274	Wisconsin/2013/02/01	Unvaccinated
CY171647	Chicago/2013/01/04	Vaccinated
CY168127	Boston/2013/01/11	Vaccinated
CY169543	Boston/2013/01/04	Vaccinated
CY169367	Boston/2013/01/02	Vaccinated
CY168847	Boston/2012/12/25	Vaccinated
KR611297	Wisconsin/2013/01/01	Vaccinated
CY168447	Boston/2012/12/20	Unvaccinated
CY170039	Boston/2013/02/13	Unvaccinated
CY170423	Boston/2013/02/12	Unvaccinated
CY170647	Santa Clara/2013/01/07	Vaccinated
CY167836	Boston/2013/01/24	Unvaccinated
CY170951	Santa Clara/2012/12/05	Vaccinated
CY169095	Boston/2012/12/28	Vaccinated
KR611251	Wisconsin/2013/01/01	Unvaccinated
AKJ80282	Wisconsin/2013/01/01	Unvaccinated
AKJ80279	Wisconsin/2013/01/01	Unvaccinated
CY169415	Boston/2013/01/02	Vaccinated
KR611293	Wisconsin/2013/01/01	Vaccinated
CY169559	Boston/2013/01/04	Vaccinated
CY170447	Santa Clara/2013/01/02	Unvaccinated
KR611307	Wisconsin/2013/02/01	Vaccinated
CY168343	Boston/2013/01/19	Vaccinated
CY168071	Boston/2013/01/04	Unvaccinated
CY169871	Boston/2013/01/21	Vaccinated
CY168567	Boston/2012/12/20	Vaccinated
CY168919	Boston/2012/12/26	Vaccinated
CY169231	Boston/2012/12/31	Unvaccinated
CY169479	Boston/2013/01/03	Vaccinated
CY168063	Boston/2013/01/03	Vaccinated
CY168719	Boston/2012/12/23	Vaccinated
CY170327	Boston/2013/01/17	Vaccinated
CY168015	Boston/2012/12/31	Vaccinated
CY168815	Boston/2012/12/25	Vaccinated
CY171151	Chicago/2012/12/07	Unvaccinated
CY167911	Boston/2012/12/14	Vaccinated
CY168231	Boston/2013/01/24	Vaccinated
CY169887	Boston/2013/01/23	Unvaccinated
CY171535	Chicago/2012/12/30	Unvaccinated
CY169431	Boston/2013/01/02	Unvaccinated
CY170007	Boston/2013/02/07	Vaccinated
CY169311	Boston/2012/12/31	Vaccinated
CY168631	Boston/2012/12/21	Vaccinated
CY170791	Santa Clara/2013/02/02	Vaccinated
CY169423	Boston/2013/01/02	Unvaccinated
KT734912	Wisconsin/2012/12/28	Unvaccinated
KT734931	Washington/2013_only	Unvaccinated
KR611309	Wisconsin/2013/02/01	Vaccinated
CY169015	Boston/2012/12/27	Unvaccinated
KR611276	Wisconsin/2013/02/01	Unvaccinated
CY169519	Boston/2013/01/03	Unvaccinated
CY170575	Santa Clara/2013/01/09	Vaccinated
CY170031	Boston/2013/02/11	Vaccinated
CY168263	Boston/2013/02/06	Vaccinated
AKJ80284	Wisconsin/2013/01/01	Unvaccinated
KT844422	Texas/2012/12/28	Unvaccinated
CY170311	Boston/2013/01/16	Unvaccinated
CY168775	Boston/2012/12/24	Unvaccinated
CY169703	Boston/2013/01/07	Vaccinated
AKJ80307	Wisconsin/2013/01/01	Vaccinated
KR611290	Wisconsin/2013/01/01	Vaccinated
CY170199	Boston/2012/12/31	Unvaccinated
AKJ80277	Wisconsin/2013/01/01	Unvaccinated
KT844413	Texas/2013/01/02	Unvaccinated
CY169495	Boston/2013/01/03	Unvaccinated
CY168391	Boston/2013/01/23	Vaccinated
CY168215	Boston/2013/01/18	Vaccinated
AKJ80286	Wisconsin/2013/01/01	Unvaccinated
CY170183	Boston/2012/12/27	Unvaccinated
KT734921	Washington/2013_only	Vaccinated
KR611264	Wisconsin/2013/01/01	Unvaccinated
CY168559	Boston/2012/12/20	Vaccinated
CY168831	Boston/2012/12/25	Unvaccinated
AKJ80272	Wisconsin/2013/01/01	Unvaccinated
CY168255	Boston/2013/02/05	Vaccinated
CY170399	Boston/2013/01/31	Vaccinated
AKJ80265	Wisconsin/2012/12/01	Unvaccinated
KR611289	Wisconsin/2012/12/01	Vaccinated
CY170295	Boston/2013/01/14	Vaccinated
CY168223	Boston/2013/01/21	Vaccinated
KR611304	Wisconsin/2013/02/01	Vaccinated
CY168303	Boston/2013/02/26	Unvaccinated
CY169279	Boston/2012/12/31	Vaccinated
CY167999	Boston/2012/12/31	Unvaccinated
CY170135	Boston/2012/12/17	Unvaccinated
AKJ80317	Wisconsin/2013/01/01	Vaccinated
CY167959	Boston/2012/12/27	Vaccinated
CY168927	Boston/2012/12/26	Vaccinated
CY168935	Boston/2012/12/26	Vaccinated
KT844399	Texas/2013/01/17	Unvaccinated
CY169119	Boston/2012/12/28	Vaccinated
CY171591	Chicago/2013/01/01	Vaccinated
CY170535	Santa Clara/2013/01/21	Vaccinated
KT844408	Texas/2013/01/11	Unvaccinated
CY170415	Boston/2013/02/12	Unvaccinated
CY171391	Chicago/2012/12/27	Unvaccinated
CY171551	Chicago/2012/12/31	Vaccinated
CY170343	Boston/2013/01/19	Unvaccinated
CY168823	Boston/2012/12/25	Vaccinated
CY171015	Santa Clara/2013/01/09	Vaccinated
CY170103	Boston/2012/12/06	Vaccinated
AKJ80285	Wisconsin/2013/01/01	Unvaccinated
KR611279	Wisconsin/2013/02/01	Unvaccinated
KT734903	Michigan/2013/01/07	Unvaccinated
CY168295	Boston/2013/02/21	Unvaccinated
CY170359	Boston/2013/01/21	Vaccinated
CY171479	Chicago/2012/12/28	Vaccinated
CY170055	Boston/2013/02/21	Vaccinated
CY169751	Boston/2013/01/11	Vaccinated
KR611258	Wisconsin/2013/01/01	Unvaccinated
CY171439	Chicago/2012/12/28	Unvaccinated
CY169247	Boston/2012/12/31	Vaccinated
CY168591	Boston/2012/12/20	Unvaccinated
KT734916	Wisconsin/2013/01/07	Unvaccinated
CY168431	Boston/2013/02/04	Vaccinated
CY169303	Boston/2012/12/31	Vaccinated
KR611255	Wisconsin/2013/01/01	Unvaccinated
CY167935	Boston/2012/12/20	Vaccinated
KR611257	Wisconsin/2013/01/01	Unvaccinated
KT734937	Wisconsin/2013/01/16	Vaccinated
CY171679	Chicago/2013/01/09	Vaccinated
CY170223	Boston/2013/01/04	Unvaccinated
KR611273	Wisconsin/2013/02/01	Unvaccinated
CY169599	Boston/2013/01/05	Vaccinated
CY169183	Boston/2012/12/29	Vaccinated
KT734891	Michigan/2013/01/24	Unvaccinated
CY169903	Boston/2013/01/23	Vaccinated
KR611287	Wisconsin/2012/12/01	Vaccinated
AKJ80270	Wisconsin/2013/01/01	Unvaccinated
CY169263	Boston/2012/12/31	Unvaccinated
CY169023	Boston/2012/12/27	Vaccinated
KT734941	Michigan/2012/12/18	Unvaccinated
CY169743	Boston/2013/01/10	Vaccinated
CY170303	Boston/2013/01/15	Vaccinated
CY168783	Boston/2012/12/24	Unvaccinated
CY169375	Boston/2013/01/02	Vaccinated
KR611311	Wisconsin/2013/02/01	Vaccinated
CY168711	Boston/2012/12/23	Unvaccinated
CY168991	Boston/2012/12/27	Unvaccinated
KT734893	Michigan/2013/01/28	Unvaccinated
KR611299	Wisconsin/2013/01/01	Vaccinated
CY167951	Boston/2012/12/27	Unvaccinated
KR611306	Wisconsin/2013/02/01	Vaccinated
CY170391	Boston/2013/01/27	Unvaccinated
CY169855	Boston/2013/01/21	Vaccinated
CY169807	Boston/2013/01/18	Unvaccinated
CY170335	Boston/2013/01/18	Vaccinated
CY169687	Boston/2013/01/07	Vaccinated
KR611288	Wisconsin/2012/12/01	Vaccinated
CY169615	Boston/2013/01/05	Unvaccinated
CY167895	Boston/2012/11/27	Vaccinated
CY169735	Boston/2013/01/10	Unvaccinated
CY171247	Chicago/2012/12/18	Unvaccinated
CY168615	Boston/2012/12/21	Vaccinated
KT734924	Washington/2013_only	Unvaccinated
CY169039	Boston/2012/12/27	Vaccinated
CY169359	Boston/2013/01/01	Vaccinated
AKJ80287	Wisconsin/2013/01/01	Unvaccinated
CY168087	Boston/2013/01/10	Vaccinated
KR611283	Wisconsin/2012/12/01	Vaccinated
CY168055	Boston/2013/01/03	Unvaccinated
CY169999	Boston/2013/02/05	Vaccinated
CY168911	Boston/2012/12/26	Vaccinated
CY168175	Boston/2013/01/15	Vaccinated
CY167975	Boston/2012/12/28	Vaccinated
CY168495	Boston/2013/01/28	Unvaccinated
CY170431	Boston/2013/02/12	Unvaccinated
CY169391	Boston/2013/01/02	Vaccinated
AKJ80311	Wisconsin/2013/01/01	Vaccinated
KR611253	Wisconsin/2013/01/01	Unvaccinated
KT734946	Wisconsin/2012/12/26	Vaccinated
CY171671	Chicago/2013/01/09	Vaccinated
CY169791	Boston/2013/01/17	Vaccinated
CY168367	Boston/2013/01/21	Unvaccinated
CY169927	Boston/2013/01/24	Vaccinated
CY169535	Boston/2013/01/04	Unvaccinated
CY169711	Boston/2013/01/10	Unvaccinated
CY168967	Boston/2012/12/27	Unvaccinated
CY169207	Boston/2012/12/30	Vaccinated
CY169631	Boston/2013/01/05	Vaccinated
CY169199	Boston/2012/12/30	Unvaccinated
KR611247	Wisconsin/2012/12/01	Unvaccinated
CY168695	Boston/2012/12/22	Vaccinated
CY169815	Boston/2013/01/18	Vaccinated
CY168655	Boston/2012/12/22	Unvaccinated
CY169079	Boston/2012/12/28	Vaccinated
AKJ80318	Wisconsin/2013/01/01	Vaccinated
CY168103	Boston/2013/01/11	Unvaccinated
CY169783	Boston/2013/01/14	Vaccinated
KT734955	Wisconsin/2013/02/20	Unvaccinated
CY170479	Santa Clara/2013/01/22	Vaccinated
CY169167	Boston/2012/12/29	Vaccinated
CY168887	Boston/2012/12/25	Vaccinated
CY168407	Boston/2013/01/25	Unvaccinated
CY168007	Boston/2012/12/28	Vaccinated
CY168863	Boston/2012/12/25	Vaccinated
CY170119	Boston/2012/12/17	Unvaccinated
KT734898	Michigan/2013/01/26	Vaccinated
CY169943	Boston/2013/01/28	Unvaccinated
CY168031	Boston/2013/01/03	Vaccinated
CY168119	Boston/2013/01/11	Vaccinated
CY168543	Boston/2012/12/19	Vaccinated
CY170207	Boston/2012/12/31	Unvaccinated
CY170151	Boston/2012/12/21	Unvaccinated
CY170047	Boston/2013/02/20	Vaccinated
CY168679	Boston/2012/12/22	Vaccinated
CY169983	Boston/2013/02/05	Vaccinated
CY168479	Boston/2013/01/31	Unvaccinated
KT844401	Texas/2013/01/14	Unvaccinated
CY168735	Boston/2012/12/23	Vaccinated
CY168767	Boston/2012/12/24	Vaccinated
KT844417	Texas/2012/12/21	Unvaccinated
CY169087	Boston/2012/12/28	Vaccinated
CY171119	Chicago/2012/12/04	Unvaccinated
CY167796	Boston/2013/01/18	Vaccinated
CY168311	Boston/2013/02/28	Vaccinated
KR611285	Wisconsin/2012/12/01	Vaccinated
KT734905	Wisconsin/2012/12/20	Vaccinated
