# Supplementary material for: Poor Immunogenicity, Not Vaccine Strain Egg Adaptation, May Explain the Low H3N2 Influenza Vaccine Effectiveness in 2012–2013
Source: Clin Infect Dis. 2018 Feb 20;67(3):327–33. doi: 10.1093/cid/ciy097 (PMC6051447; doi:10.1093/cid/ciy097)
Supplement: Supplemental Table S2 [file ciy097_suppl_supplemental_table_s2.xlsx]

## Sheet: Sheet1
Supplemental Table 2: List of GenBank IDs for 1339 A/H3N2 HA sequences from 2012-13 influenza season in N. America
GenBank ID
CY135060
KF789780
KF789640
CY148884
CY149212
CY170567
CY171279
CY168079
CY168111
CY183081
CY171143
CY169607
CY169551
CY170543
CY186091
CY141278
KF928614
CY168759
KR611308
CY134812
CY170735
KJ741972
CY171735
CY170231
CY186139
CY141216
CY171455
CY171207
KT734954
CY167804
CY182865
CY168799
CY149164
CY148476
KR611252
CY141190
KT734945
KF790180
CY148996
CY148620
CY171399
CY171063
KF790036
CY148812
KM244543
CY134656
CY141253
CY171599
CY147306
CY170247
CY141228
CY135084
CY149204
KF789741
KF790205
KF790212
CY171335
KF789879
CY141177
KF790361
KF886322
CY182905
CY170799
CY167967
KJ741956
CY182825
CY171343
CY170023
KF789799
CY183009
KF789736
CY168503
KT844410
CY171727
CY141199
KF789915
CY135164
CY135092
CY148700
KF789605
CY182993
KR611310
CY167852
CY182897
CY134892
KF789628
CY148860
CY149156
CY148452
CY148556
KR611820
KR611841
KT844423
KR611277
KF199859
KF789906
KF790185
CY183105
KR611819
CY186179
CY141280
CY149076
KJ741960
KF790512
CY170655
CY134732
CY171327
CY141202
KR611284
KF789983
KF789912
CY169655
KF790482
CY141239
KJ741961
KR611296
CY171231
KR611260
CY134828
KF789819
CY169623
CY169767
CY171095
KF790323
KF790190
KF790524
CY170167
CY148948
CY171695
CY130194
KF789614
CY168839
CY170727
CY183193
CY169343
CY148804
KT734896
CY186163
CY168207
CY170279
CY168183
CY149308
CY171175
CY170271
CY169439
CY168975
CY134662
CY169295
CY182849
KT844403
KF790244
KF789775
CY168583
CY170823
AKJ80281
CY149244
CY170511
KF790348
KR611831
CY169271
CY163424
KF928626
KF790125
CY169407
CY170623
CY168335
CY182969
CY169215
CY149180
CY168951
KM244531
KF790104
CY147291
CY169111
KF790224
KR611250
KF790357
CY182913
CY171103
KT734929
CY147310
CY171111
KF790351
CY134932
KF789782
CY182881
CY183121
KF789706
CY148364
CY171255
CY134900
KF789989
CY134924
CY134820
KF199854
CY141214
CY170607
CY171087
CY169047
CY141271
CY134788
CY170599
CY169471
CY171311
KF886309
CY149148
KF790041
CY169663
CY134647
CY168751
CY147304
KM244549
CY168647
CY170743
CY168551
CY141276
CY134844
KF789618
CY171215
CY170439
CY148972
CY170191
KR611262
CY168743
CY149036
KF790302
CY134658
CY169847
KJ741957
CY149004
CY167868
AKJ80264
CY168527
CY141251
AKJ80316
CY134686
KJ741973
KM244550
CY170959
CY171359
KR611826
CY141240
CY149028
CY183281
CY148980
KF790257
CY149196
CY149292
CY141282
AKJ80283
CY148572
CY169455
CY182785
KR611275
CY135124
CY171431
CY168855
KF789891
CY141225
CY134780
CY169255
CY168999
CY148692
CY141197
CY170175
CY170015
KT734894
CY169511
CY170935
KF789812
KF790028
CY170639
CY148492
CY170407
CY168519
CY169967
CY141211
KJ741952
KF789759
KF790187
CY170143
CY170559
CY149060
CY148588
KF789822
CY148652
KF789870
KF789791
CY141178
CY135068
CY141234
CY168599
KF789569
CY170895
CY171007
CY141200
CY149284
CY141219
CY147309
CY171463
CY149108
CY169335
KF789752
CY134641
KF790060
CY141248
KF790429
CY169671
CY186035
KF790394
KR611292
CY168663
KF886337
CY148444
KT844405
CY169055
KF789662
CY168375
CY134663
KF790228
CY168399
KF789582
CY148892
CY134756
KF789728
CY168439
KF790135
KR611286
KF789841
AKJ80275
CY141265
KF789829
CY183273
KF789613
CY170663
KF790517
CY141269
CY141212
KT734899
CY183033
CY168135
AKJ80288
KF789688
CY141274
KF789579
KR611845
CY168895
CY141252
CY170615
KF790129
CY171631
CY168463
CY169591
CY171687
CY170871
KF790479
CY169583
KF790491
CY170903
CY148676
KF790201
CY168167
CY169319
CY141221
KF790049
CY169503
CY134876
KT844398
CY169175
KM244534
CY171047
CY182873
KF789635
KF790307
CY141182
KR611850
CY168639
CY170591
KF789872
CY168383
CY141224
CY171511
KF789731
CY170383
CY170263
KF789633
CY134654
CY134638
CY168727
CY134649
KF790001
CY171127
CY170215
CY149044
KF790316
CY148356
CY171407
KF928622
CY170807
CY134643
CY134916
CY170487
CY171623
KF789650
CY171615
KF790368
CY171367
KF790248
KF790403
CY135148
CY171447
CY170319
CY171303
CY170071
CY168279
CY170991
CY182801
CY169991
KM244545
CY186243
CY149260
KF790216
CY171711
CY169951
KF790389
KJ741974
KJ741954
KR611278
CY171527
KR611824
CY170751
CY186219
KT734915
CY134852
CY169759
CY170831
CY183161
KR611835
KF789722
KF789660
KF790419
CY171719
CY183201
CY168471
CY141250
KR611280
CY186083
CY141195
CY168703
KF790258
KF790446
KF789590
KF790495
CY141263
CY186195
KT734907
CY141184
KF790169
KF789953
CY134948
CY169935
CY183225
CY170471
CY170815
KT734935
CY171287
CY148964
CY149092
CY169127
CY141243
KM244541
CY141180
CY169879
CY168239
KR611246
CY141186
AKJ80319
KF790167
CY141255
CY169839
CY171183
CY167820
CY148540
CY168247
KM244551
CY169575
CY170863
CY169919
CY171199
CY168983
CY168575
CY169911
CY168191
CY134748
KF790452
CY183257
KF789680
KF790066
AKJ80261
CY134655
CY170159
CY186203
KR611847
KF790457
KR611294
CY169799
KF789541
KF928618
CY171655
CY167927
CY148300
CY135004
KF790398
CY169239
CY148956
KR611298
CY183153
CY134964
KR611312
CY167919
KR611305
CY169639
KF789725
CY134653
KF199858
CY182985
CY148372
CY168455
KF790286
AKJ80297
KF789547
CY168671
KM244536
KF790414
CY183089
CY169399
CY169719
CY170711
CY148396
CY171167
KF789671
CY148500
CY169151
KF886315
CY183233
CY141267
CY134661
CY148796
CY169695
CY169351
KF789990
CY168351
KF789895
CY168327
CY168287
KF790118
CY170287
CY134651
CY168319
CY169463
CY169567
KF886341
CY141231
CY167887
CY169327
KF790311
KF790214
CY182793
CY148900
CY163426
KR611282
CY171055
CY169679
CY171503
KF790032
CY171271
KF790527
KF199856
CY171663
CY183241
KF790378
CY183017
CY168271
CY169959
CY134645
CY168607
CY148628
CY186019
CY171135
KJ741967
CY169071
CY170239
CY147301
CY170911
KJ741970
KF789889
CY149324
CY170519
CY149012
CY170351
CY170127
CY169447
CY170503
CY186075
CY186107
KF790064
KF790270
CY170367
KF790160
CY169895
KT734914
CY134740
CY182753
CY148748
KT734919
CY168871
KF789826
CY170775
CY168143
KF789947
KF790425
KF790502
KF886324
CY147293
CY170375
CY148404
CY168151
KF790137
CY170111
KF790236
CY167991
CY171319
CY141245
CY168039
KT734926
CY169223
CY148660
KF790408
CY169775
KF789740
KT734944
CY169007
KF789769
KF790329
KF790011
CY171039
CY134650
CY169527
CY168159
KF789630
CY169063
CY148412
CY149252
CY141209
KM244538
KJ741955
CY135036
KT734932
KR611851
CY183113
CY169135
KF790402
CY169287
KR611274
CY171471
CY168511
CY171647
CY183097
CY141246
KF789560
CY148580
CY168127
CY169543
CY169367
KF789927
KF789982
KJ741962
KF790227
KF790473
CY168847
CY183001
KR611297
KF789567
KF790059
CY167983
CY168447
KF790282
CY170039
CY148772
CY170423
KF789673
CY148308
KF789615
KF789818
CY141260
KF790334
CY170647
CY168487
CY141270
CY141247
KF928630
CY141201
CY134996
CY134940
CY167836
CY170951
CY171223
CY182953
KF789535
CY141257
CY186115
CY169095
CY149084
KR611251
AKJ80282
CY182737
CY183297
KF789665
AKJ80279
CY169415
CY163423
KF790023
CY148756
CY183305
CY141193
CY148868
CY134980
CY135028
CY171495
KR611293
KF789871
CY167903
CY168943
CY186227
CY169559
CY168047
CY170455
CY170447
CY186147
KR611307
CY168343
CY168071
CY169871
CY182668
CY182705
KJ741958
CY168567
CY171263
CY168919
CY135020
CY171703
CY169231
CY148708
KF789714
KF790488
CY169823
CY169479
CY168063
CY169143
CY168719
CY170327
CY183185
CY148828
CY141188
CY168015
CY168815
CY141187
CY186251
KF790262
KF789637
CY148460
CY141215
KF886323
CY171151
CY167911
CY148844
CY186211
CY171519
KF790362
CY141254
KF790418
CY148780
CY182689
CY168231
CY170855
CY169887
CY148436
CY171535
CY183289
CY169431
CY134646
KF886297
CY141191
CY134659
KF790256
CY170007
KF928640
CY170975
CY169311
CY148380
CY169031
CY149316
CY171583
KF790509
CY183169
CY186059
CY168631
CY134764
CY170791
CY169423
KT734912
CY134636
KT734931
KF789604
CY134884
KR611309
KF789949
CY169015
CY170943
KF790138
CY148612
KF789546
CY134868
CY148324
CY148764
KR611837
CY148940
KR611276
CY141262
CY148388
CY148836
CY182961
CY170551
CY149068
CY167884
KR611853
CY169519
CY170575
CY148468
CY170031
CY168263
AKJ80284
CY149140
CY141205
CY170983
CY141196
CY182889
CY134639
CY148724
KT844422
CY170311
CY171575
CY168775
CY130197
CY182833
KF789550
KM244533
CY149300
CY134836
CY169703
KF789562
CY169383
KJ741969
AKJ80307
KR611290
CY141226
KF789600
CY170199
AKJ80277
CY148644
CY134640
KF886335
KF789646
CY182769
KF789690
KT844413
KF790448
CY141235
CY148428
CY169495
CY141179
CY168391
CY147308
CY168215
CY171031
CY148340
KF790229
CY171351
CY135140
CY170463
AKJ80286
CY170687
CY170183
CY141218
KM244532
KF789668
CY149188
CY170999
CY141249
KT734921
KF789952
KR611264
CY168559
CY182721
CY134988
CY147292
CY171239
CY148988
CY148684
KF790464
CY148484
CY168831
KF789842
CY171375
CY149020
KF789534
CY182937
CY186171
KF789627
KF790195
AKJ80272
CY168255
CY183313
CY183073
CY170399
KF789597
KJ741964
KF789966
CY135076
KF790356
AKJ80265
CY141176
CY134956
KF789847
KR611289
KF790532
KM244548
KF790416
CY141279
CY170295
CY168223
KR611304
CY170767
CY186051
CY168303
KF790114
CY135100
CY169279
CY167999
CY170063
KF790109
KF790178
CY170135
AKJ80317
KF789885
CY167959
CY171071
CY149100
CY169487
CY147305
CY141213
KF789606
CY134648
CY171079
CY168927
KR611827
CY148332
KF790037
CY168935
KF789656
KT844399
CY169727
CY169119
CY171591
KF886321
KF790039
CY183065
CY148932
CY170535
CY183137
KT844408
CY170415
CY171423
CY149236
KF789619
CY148876
CY148924
CY183041
CY149220
CY148716
CY169647
CY171391
CY168959
CY171551
CY141241
CY170343
CY168823
CY148508
KF790184
CY171015
KF789753
CY168199
CY171567
CY170103
KF790081
AKJ80285
CY135044
CY148820
CY134972
CY186155
KR611279
KT734903
CY182977
KF789596
CY168295
KF789623
CY141230
CY170783
CY170359
KF790278
CY168623
KF789941
KF790230
CY171479
KM244547
CY170055
KF790054
CY183049
CY169751
KR611258
CY163422
KF789539
KF790119
CY148916
CY171439
KF789977
CY169247
CY168591
KT734916
KM244546
CY183129
CY141220
KR611834
KF790500
CY168431
CY169303
CY141242
KF790065
CY186027
KF789591
CY141264
CY147297
CY170967
CY168791
CY182777
CY167788
KF789888
KM244542
CY134860
KR611255
CY167935
KF790514
KR611257
KT734937
CY171679
CY170223
CY141194
CY170527
CY148564
CY167943
CY183265
CY171607
KF789957
CY171383
KF790225
KR611273
KF789707
KF886310
CY169599
CY169183
CY135132
KT734891
CY182697
KF790384
KJ741959
CY169903
CY149052
CY141229
KF789804
KF789670
CY148532
CY141223
KR611287
AKJ80270
CY148524
KF790345
KF790010
CY169263
CY182809
CY169023
CY148604
KF789998
CY149132
KT734941
CY141277
KF789993
KF789544
CY171415
CY148668
CY183249
KJ741966
KF790106
CY169743
CY170303
CY135012
CY141266
KF886306
KF790077
CY168783
CY148596
CY141261
KR611844
KF790516
KF789787
CY149268
CY169375
KF789689
KF790238
CY148636
KR611311
KF789571
CY163428
CY134652
CY168711
CY168991
CY149228
KT734893
CY182761
KR611299
CY183177
CY170879
KF886347
CY167951
KF790413
CY135052
CY148348
KF790440
KR611306
CY134908
CY182729
CY170391
CY169855
KF789732
CY182745
KR611838
CY168023
CY169807
CY149172
CY163429
CY169103
CY170335
CY134796
KF789587
CY169687
KM244535
CY168903
KR611288
CY169615
CY186235
CY141232
CY167895
CY169735
CY171247
CY170847
CY182945
CY168615
KJ741953
KT734924
CY149124
CY169039
CY141181
CY141189
CY182841
CY163425
CY134804
CY149276
KF886312
CY169359
AKJ80287
CY168087
CY168415
CY171639
CY147299
CY167828
KR611283
KF789739
CY168055
CY169999
CY168911
CY168175
CY167975
KR611829
CY170719
CY168495
KM244544
KF790331
CY134642
KF790213
CY170583
CY168687
KF886332
KJ741968
CY141259
CY169159
CY170431
CY135156
CY169391
CY141256
CY186123
CY182675
AKJ80311
CY148732
KR611253
CY148420
CY141210
KT734946
CY171671
CY170631
CY169791
KF789796
KF790478
KJ741971
CY168367
CY169927
CY169535
CY169711
CY168967
CY169207
CY148908
CY169631
CY169199
KR611247
KF790407
CY169831
CY171295
CY168695
CY170887
KF790310
CY141244
CY169815
CY168655
CY169079
KF789840
CY182817
KF790255
CY141185
AKJ80318
KF790333
KF790438
KF789709
CY168103
CY169783
KT734955
CY170479
CY183321
CY169167
KF789794
CY168887
CY148516
CY171559
CY168359
KF789585
CY183025
KM244537
CY134657
CY148852
CY170759
CY168407
CY141183
CY148292
CY171191
CY168007
CY168863
CY170119
KF789810
KF789701
KT734898
CY169943
CY168031
CY134644
CY168119
CY170703
KR611849
CY141281
CY134637
CY168543
CY170207
CY170151
CY170919
KF790287
CY134660
CY183057
KF790051
CY141192
CY170047
CY168679
CY134772
CY169983
CY149116
KF790411
CY168479
CY169191
KT844401
KF790019
CY148548
CY141268
CY168735
KF886344
CY168767
KT844417
CY169087
KF790439
CY171119
KF790391
CY183209
KF790209
CY170495
CY182921
CY167796
CY168311
CY141227
CY171023
CY171487
CY182857
KR611285
CY148740
KT734905
CY141222
CY147290
