# Supplementary material for: Poor Immunogenicity, Not Vaccine Strain Egg Adaptation, May Explain the Low H3N2 Influenza Vaccine Effectiveness in 2012–2013
Source: Clin Infect Dis. 2018 Feb 20;67(3):327–33. doi: 10.1093/cid/ciy097 (PMC6051447; doi:10.1093/cid/ciy097)
Supplement: Supplemental Table S3 [file ciy097_suppl_supplemental_table_s3.xlsx]

## Sheet: HA_2012-13.vacc.haplotypes.txt
Supplemental Table 3. Haplotypes of sites that differ from the IVR-165 strain.
			HA sites																													Epitope sites
			HA-1																							HA-2
		n	2	3	8	33	45	48	53	94	128	142	144	145	157	198	199	212	223	225	230	261	278	280	312	347	487	489	522
A/Victoria/361/2011			K	L	N	Q	N	I	D	Y	T	R	N	N	L	S	S	A	I	N	I	I	N	E	S	V	D	D	I
																																A
		1				R			N					S									K		S			N				B
		1				R					A	G		S									R		S							C
		1				R								S									K		G			N				D
		1				R	D				A	G		S									K		S							E
		1		I		R					A	G		S									K		S
		1				R					A			S									K		S	M		N
		1			D	R					A	G		S									K		S	M
		1	E		D		S	T	N	H						A			V		V			T	N
		1				R		M						S									K		S
		1		I		R								S									K		S		E
		1				R																	K		S
		1				R								S								Q	K		S
		1	E		D		S	T	N	H						A			V		V		S	A	N
		1					S	T	N					S											S		N
		1		I		R					A	G		S									K		S	M
		1		I							A	G		S									K		S
		1									A	G		S									K		S			N
		2									A	G		S									K		S	M
		2				R								S									K		S	M			M
		2				R								S									K		S	M		N
		2				R				H				S									K		S			N
		2				R						K		S									K		S
		2												S									K		S
		3				R								S									K		S				M
		4		I		R								S									K		S
		5		I		R						G		S									K		S
		9				R									S								K		S	M
		23	E		D		S	T	N	H						A			V		V			A	N
		25									A	G		S									K		S
		37				R								S									K		S
		59				R					A	G		S									K		S	M
		107				R					A	G		S									K		S
		122				R								S									K		S			N
